# Supplementary material for: Ecotoxicological Assessment of Polluted Soils One Year after the Application of Different Soil Remediation Techniques
Source: Toxics. 2023 Mar 24;11(4):298. doi: 10.3390/toxics11040298 (PMC10143980; doi:10.3390/toxics11040298)
Supplement: Supplementary file 1 [file toxics-11-00298-s001.zip]

Archive with 1 entries (1 files):
- toxics-2308749-supplementary.pdf
